# Supplementary material for: Surgical Techniques for Radical Trachelectomy
Source: Cancers (Basel). 2025 Mar 14;17(6):985. doi: 10.3390/cancers17060985 (PMC11940279; doi:10.3390/cancers17060985)
Supplement: Supplementary file 1 [file cancers-17-00985-s001.zip]

Archive with 1 entries (1 files):
- cancers-3456652-supplementary.pdf
